# Supplementary material for: Determining the Target Population That Would Most Benefit from Screening for Hepatic Fibrosis in a Primary Care Setting
Source: Diagnostics (Basel). 2021 Sep 3;11(9):1605. doi: 10.3390/diagnostics11091605 (PMC8470742; doi:10.3390/diagnostics11091605)
Supplement: Supplementary file 1 [file diagnostics-11-01605-s001.zip]

Archive with 1 entries (1 files):
- diagnostics-1311077-supplementary.pdf
